# Supplementary material for: Accuracy of clinical tests in the diagnosis of anterior cruciate ligament injury: a systematic review
Source: Chiropr Man Therap. 2014 Aug 1;22:25. doi: 10.1186/s12998-014-0025-8 (PMC4152763; doi:10.1186/s12998-014-0025-8)
Supplement: Additional file 2: Table S2. — Excluded articles from previous systematic reviews. [file s12998-014-0025-8-S2.xlsx]

## Sheet: Sheet1
Table S2: Excluded articles from previous systematic reviews
Previously included study	Review included	Reason for exclusion
al-Duri 1992	Scholten, 2003	Study: Insufficient data to construct 2 × 2; Participants: diagnosed ACL injuries
Anderson 1989	Scholten, 2003	Participants: Patients were suspected to have cruciate ligament tears
	Benjaminse, 2006
	van Eck, 2012
Bomberg 1990	Benjaminse, 2006	Participants: Only included patients with ACL injury in analysis; Insufficient data to reconstruct 2 x 2 table
	van Eck, 2012
Braunstein 1982	Solomon, 2001	Participants: Comparison made with surgically proven cases
	Jackson, 2003
	Scholten, 2003
	Benjaminse, 2006
Cooperman 1990	Scholten, 2003	Participants: Over 1/3 of the patients had an ACL injury as determined by arthroscopy/arthrotomy on entering the study. Reference test: No other participants (other than the diagnosed cases) received the reference test
	Benjaminse, 2006
Dahlstedt 1989	Solomon, 2001	Study: Insufficient data to reconstruct 2 x 2; Participants: Patients included were those with arthroscopically verified complete anterior cruciate ligament rupture
	Benjaminse, 2006
	Van Eck, 2012
Dehaven 1980	Solomon, 2001	Study: Insufficient data to reproduce 2 x 2
	Benjaminse, 2006
	Van Eck, 2012
Donaldson 1985	Solomon, 2001	Study: Insufficient data to reconstruct 2 x 2 table; Participants: Included only patients found to have ACL tears
	Jackson, 2003
	Benjaminse, 2012
	Van Eck, 2012
Fowler 1989	Solomon, 2001	Index test: No specific clinical test(s) used in the diagnosis of ACL injury
Gurtler 1987	Solomon, 2001	Participants: Were patients with arthroscopically documented complete ACL tears; Study: insufficient data
Hardaker 1990	Scholten, 2003	Insufficient data: Only the proportion of positive index test data was presented
	Benjaminse, 2006
	Van Eck, 2012
Hughston 1976	Solomon, 2001	Participants: Had medial-compartment or cruciate ligament tears – insufficient diagnostic uncertainty
	Jackson, 2003
	Benjaminse, 2006
	Van Eck, 2012
Jonsson 1982	Solomon, 2001	Study: Insufficient data to reconstruct 2 x 2 table
	Jackson, 2003
	Benjaminse, 2006
	Van Eck, 2012
Kim 1995	Benjaminse, 2006	Study: Insufficient data; Patients with arthroscopically proven ACL injury
Learmonth 1991	Benjaminse, 2006	Participants: All patients with a normal Lachman test were discharged, leaving only data for those with positive tests
	Evan Eck, 2012
Liu 1995	Solomon, 2001	Study: Insufficient data to reconstruct 2 x 2 table
	Jackson, 2003
	Benjaminse, 2006
	Van Eck, 2012
Mitsou 1988	Solomon, 2001	Study: Insufficient data to reconstruct 2 x 2 table; Participants: Included only patients found to have ACL tears
	Benjaminse, 2006
	Van Eck, 2012
O'Shea 1996	Solomon, 2001	Index test: General examination
Otter 1994	Benjaminse, 2006	Study: non-peer reviewed
Rose 1996	Solomon, 2001	Participants: Clinically diagnosed ACL tear; Index tests: General examination
Rubinstein 1994	Scholten, 2003	Participants: Participants with known diagnoses
	Benjaminse, 2006
Sandberg 1986	Scholten, 2003	Participants: High level of diagnostic certainty
	Benjaminse, 2006
	Van Eck, 2012
Simonsen 1984	Solomon, 2001	Index test: General examination
Steinbruck 1988	Schlten, 2003	Study design: Insufficient data to recreate 2x2 tables
	Benjaminse, 2006
Strand 1995	Van Eck, 2012	Participants: Found by having arthroscopically proven ACL rupture
Torg 1976	Jackson, 2003	Study design: Insufficient data to recreate 2x2 tables
	Scholten, 2003
	Benjaminse, 2006
Warren 1978	Benjaminse, 2006	Participants: Patients had sustained ACL injury
Wirth 1985	Van Eck, 2012	Participants: Patients had proven rupture of the ACL
