# Supplementary material for: Accuracy of clinical tests in the diagnosis of anterior cruciate ligament injury: a systematic review
Source: Chiropr Man Therap. 2014 Aug 1;22:25. doi: 10.1186/s12998-014-0025-8 (PMC4152763; doi:10.1186/s12998-014-0025-8)
Supplement: Additional file 3: Table S3. — Summary statistics for Index tests in the diagnosis of ACL injury. [file s12998-014-0025-8-S3.xlsx]

## Sheet: Sheet1
Table S3. Summary statistics for Index tests in the diagnosis of ACL injury
Index test	First Author, Year	ACL injury type	TP	FP	FN	TN	Sensitivity% (95%CI)	Specificity% (95%CI)	+LR(95%CI)	-LR(95%CI)	DOR(95%CI)
History: Primary Care
Popping sensation	Wagemakers, 2010	Partial and complete	17	27	10	72	0.63 (0.42 to 0.81)	0.73 (0.63 to 0.81)	2.31 (1.50 to 3.56)	0.51 (0.31 to 0.85)	4.53 (1.85 to 11.12)
Popping sensation	Wagemakers, 2010	Complete	11	33	6	76	0.65 (0.38 to 0.86)	0.70 (0.60 to 0.78)	2.14 (1.36 to 3.36)	0.51 (0.26 to 0.98)	4.22 (1.44 to 12.38)
Giving way	Wagemakers, 2010	Partial and complete	17	38	11	64	0.61 (0.41 to 0.79)	0.63 (0.53 to 0.72)	1.63 (1.10 to 2.41)	0.63 (0.39 to 1.02)	2.60 (1.10 to 6.14)
Giving way	Wagemakers, 2010	Complete	11	44	6	69	0.65 (0.38 to 0.86)	0.61 (0.51 to 0.70)	1.66 (1.09 to 2.53)	0.58 (0.30 to 1.12)	2.88 (0.99 to 8.33)
Effusion	Wagemakers, 2010	Partial and complete	12	27	16	73	0.43 (0.25 to 0.63)	0.73 (0.63 to 0.81)	1.58 (0.93 to 2.71)	0.78 (0.56 to 1.10)	2.03 (0.85 to 4.84)
Effusion	Wagemakers, 2010	Complete	9	30	8	81	0.53 (0.28 to 0.77)	0.73 (0.64 to 0.81)	1.96 (1.14 to 3.37)	0.65 (0.39 to 1.08)	3.04 (1.07 to 8.60)
Continuation of activity impossible	Wagemakers, 2010	Partial and complete	21	44	7	55	0.75 (0.55 to 0.89)	0.56 (0.45 to 0.66)	1.69 (1.24 to 2.29)	0.45 (0.23 to 0.88)	3.75 (1.46 to 9.63)
Continuation of activity impossible	Wagemakers, 2010	Complete	13	52	4	58	0.77 (0.50 to 0.93)	0.53 (0.43 to 0.62)	1.62 (1.16 to 2.25)	0.45 (0.19 to 1.07)	3.63 (1.11 to 11.82)
Immediate pain at trauma	Wagemakers, 2010	Partial and complete	27	75	1	23	0.96 (0.82 to 1.00)	0.24 (0.16 to 0.33)	1.26 (1.11 to 1.44)	0.15 (0.02 to 1.08)	8.28 (1.07 to 64.31)
Immediate pain at trauma	Wagemakers, 2010	Complete	16	86	1	23	0.94 (0.71 to 1.00)	0.21 (0.14 to 0.30)	1.19 (1.02 to 1.39)	0.28 (0.04 to 1.93)	4.28 (0.54 to 33.98)
History: Secondary Contact
Popping sensation	Noyes, 1980	Partial and complete	19	6	33	12	0.37 (0.24 to 0.51)	0.67 (0.41 to 0.87)	1.10 (0.52 to 2.31)	0.95 (0.65 to 1.40)	1.15 (0.37 to 3.57)
Pain none to slight	Noyes, 1980	Partial and complete	17	5	35	13	0.33 (0.20 to 0.47)	0.72 (0.47 to 0.90)	1.18 (0.51 to 2.73)	0.93 (0.66 to 1.31)	1.26 (0.39 to 4.12)
Pain moderate to severe	Noyes, 1980	Partial and complete	35	13	17	5	0.67 (0.53 to 0.80)	0.28 (0.10 to 0.54)	0.93 (0.66 to 1.31)	1.18 (0.51 to 2.73)	0.79 (0.24 to 2.59)
Limb collapse, patient fell to ground	Noyes, 1980	Partial and complete	47	12	5	6	0.90 (0.79 to 0.97)	0.33 (0.13 to 0.59)	1.36 (0.97 to 1.90)	0.29 (0.10 to 0.83)	4.7 (1.22 to 18.05)
Guarded or painful ROM (24hr after injury)	Noyes, 1980	Partial and complete	49	16	3	2	0.94 (0.84 to 0.99)	0.11 (0.01 to 0.35)	1.06 (0.89 to 1.27)	0.52 (0.09 to 2.86)	2.04 (0.31 to 13.33)
Inability to resumed sport immediately after injury	Noyes, 1980	Partial and complete	44	6	8	12	0.85 (0.72 to 0.93)	0.67 (0.41 to 0.87)	2.54 (1.31 to 4.93)	0.23 (0.11 to 0.47)	11.00 (3.20 to 37.86)
Joint effusion 2hr	Noyes, 1980	Partial and complete	35	8	17	10	0.67 (0.53 to 0.80)	0.56 (0.31 to 0.79)	1.51 (0.87 to 2.63)	0.59 (0.33 to 1.04)	2.57 (0.86 to 7.70)
Joint effusion 12hr	Noyes, 1980	Partial and complete	43	7	9	11	0.83 (0.70 to 0.92)	0.61 (0.36 to 0.83)	2.13 (1.18 to 3.85)	0.28 (0.14 to 0.57)	7.51 (2.29 to 24.66)
Physical Test: Primary Care
Anterior draw	Wagemakers, 2010	Partial and complete	20	44	4	59	0.83 (0.63 to 0.95)	0.57 (0.47 to 0.67)	1.95 (1.47 to 2.60)	0.29 (0.12 to 0.72)	6.71 (2.14 to 21.01)
Anterior draw	Wagemakers, 2010	Complete	14	50	2	61	0.86 (0.62 to 0.98)	0.55 (0.45 to 0.64)	1.94 (1.47 to 2.56)	0.23 (0.06 to 0.84)	8.54 (1.85 to 39.36)
Lachman	Wagemakers, 2010	Partial and complete	20	54	5	49	0.80 (0.59 to 0.93)	0.48 (0.38 to 0.58)	1.53 (1.17 to 2.00)	0.42 (0.19 to 0.95)	3.63 (1.27 to 10.41)
Lachman	Wagemakers, 2010	Complete	13	61	4	50	0.77 (0.50 to 0.93)	0.45 (0.36 to 0.55)	1.39 (1.02 to 1.90)	0.52 (0.22 to 1.26)	2.66 (0.82 to 8.68)
Physical Test: Secondary Contact
Anterior draw	Beldame, 2011	Partial and complete	50	5	21	26	0.70 (0.58 to 0.81)	0.84 (0.66 to 0.95)	4.37 (1.93 to 9.88)	0.35 (0.24 to 0.52)	12.38 (4.19 to 36.62)
Anterior draw	Boeree, 1991	Partial and complete	33	12	26	132	0.56 (0.42 to 0.69)	0.92 (0.86 to 0.96)	6.71 (3.73 to 12.07)	0.48 (0.36 to 0.64)	13.96 (6.38 to 30.55)
Anterior draw	Lee, 1988	Partial and complete	18	0	5	56	0.78 (0.56 to 0.93)	1.00 (0.94 to 1.00)	87.88 (5.52 to 1399.9)	0.23 (0.11 to 0.48)	380.09 (20.05 to 7206.20)
Anterior draw	Richter, 1996	Partial and complete	39	2	19	14	0.67 (0.54 to 0.79)	0.88 (0.62 to 0.98)	5.38 (1.45 to 19.91)	0.37 (0.25 to 0.57)	14.37 (2.96 to 69.75)
Anterior draw	Tonino, 1986	Partial and complete	8	0	22	22	0.27 (0.12 to 0.46)	1.00 (0.85 to 1.00)	12.61 (0.77 to 207.56)	0.74 (0.59 to 0.93)	17.00 (0.93 to 312.51)
Anterior draw	Beldame, 2011	Complete	47	5	14	26	0.77 (0.65 to 0.87)	0.84 (0.66 to 0.95)	4.78 (2.12 to 10.79)	0.27 (0.17 to 0.44)	17.46 (5.65 to 53.93)
Lachman	Boeree, 1991	Partial and complete	37	14	22	130	0.63 (0.49 to 0.75)	0.90 (0.84 to 0.95)	6.45 (3.78 to 11.02)	0.41 (0.30 to 0.58)	15.62 (7.28 to 33.50)
Lachman	Harilainen, 1987	Partial and complete	143	5	3	177	0.98 (0.94 to 1.00)	0.97 (0.94 to 0.99)	35.65 (15.02 to 84.65)	0.02 (0.01 to 0.07)	1687.4 (396.52 to 7180.80)
Lachman	Lee, 1988	Partial and complete	21	0	2	56	0.91 (0.72 to 0.99)	1.00 (0.94 to 1.00)	102.13 (6.44 to 1618.40)	0.11 (0.03 to 0.34)	971.8 (44.81 to 21075.6)
Lachman	Richter, 1996	Partial and complete	54	2	4	14	0.93 (0.83 to 0.98)	0.88 (0.62 to 0.98)	7.45 (2.03 to 27.28)	0.08 (0.03 to 0.21)	94.5 (15.68 to 569.57)
Lachman	Schwarz, 1997	Partial and complete	43	5	4	6	0.92 (0.80 to 0.98)	0.55 (0.23 to 0.83)	2.01 (1.05 to 3.87)	0.16 (0.05 to 0.46)	12.90 (4.26 to 39.09)
Lachman	Tonino, 1986	Partial and complete	27	0	3	22	0.90 (0.74 to 0.98)	1.00 (0.85 to 1.00)	40.81 (2.62 to 634.75)	0.12 (0.04 to 0.31)	353.57 (17.34 to 7209.90)
Lachman	Beldame, 2011	Partial and complete	64	7	15	25	0.81 (0.71 to 0.89)	0.78 (0.60 to 0.91)	3.70 (1.91 to 7.19)	0.24 (0.15 to 0.40)	15.24 (5.55 to 41.81)
Lachman	Beldame, 2011	Complete	61	7	8	25	0.88 (0.78 to 0.95)	0.78 (0.60 to 0.91)	4.04 (2.09 to 7.82)	0.15 (0.08 to 0.29)	27.23 (8.92 to 83.14)
Lachman	Wong, 1999	Complete	32	5	19	35	0.63 (0.48 to 0.76)	0.88 (0.73 to 0.96)	5.02 (2.15 to 11.71)	0.43 (0.29 to 0.62)	11.79 (3.94 to 35.26)
Prone Lachman	Mulligan, 2011	Partial and complete	7	1	3	4	0.70 (0.35 to 0.93)	0.80 (0.28 to 1.00)	3.50 (0.58 to 21.16)	0.38 (0.13 to 1.06)	9.33 (0.71 to 122.57)
Pivot shift	Beldame, 2011	Partial and complete	31	3	21	19	0.60 (0.45 to 0.73)	0.86 (0.65 to 0.97)	4.37 (1.49 to 12.81)	0.47 (0.32 to 0.68)	9.35 (2.45 to 35.62)
Pivot shift	Boeree, 1991	Partial and complete	18	5	41	139	0.31 (0.19 to 0.44)	0.97 (0.92 to 0.99)	8.79 (3.42 to 22.57)	0.72 (0.61 to 0.86)	12.21 (4.27 to 34.89)
Pivot shift	Richter, 1996	Partial and complete	28	0	30	16	0.48 (0.35 to 0.62)	1.00 (0.79 to 1.00)	16.42 (1.06 to 255.24)	0.53 (0.41 to 0.69)	30.84 (1.77 to 538.16)
Pivot shift	Tonino, 1986	Partial and complete	5	0	25	22	0.17 (0.06 to 0.35)	1.00 (0.85 to 1.00)	8.16 (0.48 to 140.30)	0.84 (0.71 to 1.00)	9.71 (0.51 to 185.45)
Pivot shift	Noyes, 1980	Partial and complete	16	1	45	23	0.26 (0.16 to 0.39)	0.96 (0.79 to 1.00)	6.30 (0.88 to 44.88)	0.77 (0.65 to 0.91)	8.18 (1.02 to 65.58)
Pivot shift	Noyes, 1980	Complete	14	1	23	23	0.38 (0.23 to 0.55)	0.96 (0.79 to 1.00)	9.08 (1.28 to 64.64)	0.65 (0.50 to 0.85)	14.00 (1.70 to 115.42)
Pivot shift	Beldame, 2011	Complete	29	3	14	19	0.67 (0.52 to 0.81)	0.86 (0.65 to 0.97)	4.95 (1.69 to 14.45)	0.38 (0.24 to 0.60)	13.12 (3.32 to 51.87)
Examination Under Anaesthesia : Secondary Contact
Anterior draw	Katz, 1986	Partial and complete	9	3	13	60	0.41 (0.21 to 0.64)	0.95 (0.87 to 0.99)	8.59 (2.55 to 28.90)	0.62 (0.44 to 0.88)	13.85 (3.29 to 58.30)
Anterior draw	Tonino, 1986	Partial and complete	17	0	13	22	0.57 (0.37 to 0.75)	1.00 (0.85 to 1.00)	25.97 (1.65 to 409.84)	0.45 (0.30 to 0.67)	58.33 (3.24 to 1050.60)
Lachman	Katz, 1986	Partial and complete	18	2	4	61	0.82 (0.60 to 0.95)	0.97 (0.89 to 1.00)	25.77 (6.50 to 102.23)	0.19 (0.08 to 0.46)	137.25 (23.22 to 811.38)
Lachman	Tonino, 1986	Partial and complete	28	0	2	22	0.93 (0.78 to 0.99)	1.00 (0.85 to 1.00)	42.29 (2.72 to 657.25)	0.08 (0.03 to 0.27)	513 (23.43 to 11232.3)
Lachman	Decker, 1988	Partial and complete	60	5	6	14	0.91 (0.81 to 0.97)	0.74 (0.49 to 0.91)	3.46 (1.62 to 7.36)	0.12 (0.55 to 0.28)	28.00 (7.47 to 105.00)
Lachman	Wong, 1999	Complete	45	4	6	36	0.88 (0.76 to 0.96)	0.90 (0.76 to 0.97)	8.82 (3.46 to 22.48)	0.13 (0.06 to 0.28)	67.5 (17.69 to 257.51)
Pivot shift	Katz, 1986	Partial and complete	18	1	4	62	0.82 (0.60 to 0.95)	0.98 (0.92 to 1.00)	51.55 (7.30 to 363.86)	0.19 (0.08 to 0.45)	279 (29.31 to 2655.70)
Pivot shift	Lucie, 1984	Partial and complete	38	0	7	5	0.84 (0.71 to 0.94)	1.00 (0.48 to 1.00)	10.04 (0.71 to 143.14)	0.18 (0.09 to 0.36)	56.47 (2.81 to 1132.90)
Pivot shift	Tonino, 1986	Partial and complete	15	0	15	22	0.50 (0.31 to 0.69)	1.00 (0.85 to 1.00)	23.00 (1.45 to 364.86)	0.51 (0.36 to 0.73)	45.00 (2.50 to 809.32)
Pivot shift	Decker, 1988	Partial and complete	57	0	9	19	0.86 (0.76 to 0.94)	1.00 (0.82 to 0.96)	34.33 (2.22 to 530.94)	0.15 (0.08 to 0.26)	236.05 (13.12 to 4246.70)
Pivot shift	Wong, 1999	Complete	42	0	9	40	0.82 (0.69 to 0.92)	1.00 (0.91 to 1.00)	67.02 (4.25 to 1056.60)	0.19 (0.10 to 0.33)	362.37 (20.42 to 6430.90)
Pivot shift	Noyes, 1980	Partial and complete	47	3	13	21	0.78 (0.66 to 0.88)	0.88 (0.68 to 0.97)	6.27 (2.16 to 18.21)	0.25 (0.15 to 0.41)	25.31 (6.52 to 98.28)
Pivot shift	Noyes, 1980	Complete	32	3	4	21	0.89 (0.74 to 0.97)	0.88 (0.68 to 0.97)	7.11 (2.45 to 20.62)	0.13 (0.05 to 0.32)	56.00 (11.36 to 275.97)
Composite Test: Primary Care
1 History	Wagemakers, 2010	Partial and complete	26	67	2	35	0.93 (0.77 to 0.99)	0.34 (0.25 to 0.44)	1.41 (1.19 to 1.68)	0.21 (0.05 to 0.81)	6.79 (1.52 to 30.29)
1 History	Wagemakers, 2010	Complete	15	78	2	35	0.88 (0.64 to 0.99)	0.31 (0.23 to 0.40)	1.28 (1.03 to 1.58)	0.38 (0.10 to 1.44)	3.36 (0.73 to 15.52)
1 History + Anterior draw	Wagemakers, 2010	Partial and complete	19	28	5	72	0.79 (0.58 to 0.93)	0.72 (0.62 to 0.81)	2.83 (1.94 to 4.12)	0.29 (0.13 to 0.64)	9.77 (3.33 to 28.70)
1 History + Anterior draw	Wagemakers, 2010	Complete	13	34	3	74	0.81 (0.54 to 0.96)	0.69 (0.59 to 0.77)	2.58 (1.79 to 3.72)	0.27 (0.10 to 0.77)	9.43 (2.52 to 35.29)
1 History + Lachman	Wagemakers, 2010	Partial and complete	20	43	5	58	0.80 (0.59 to 0.93)	0.57 (0.47 to 0.67)	1.88 (1.39 to 2.54)	0.35 (0.16 to 0.78)	5.40 (1.88 to 15.52)
1 History + Lachman	Wagemakers, 2010	Complete	13	50	4	59	0.76 (0.50 to 0.93)	0.54 (0.44 to 0.64)	1.67 (1.19 to 2.33)	0.44 (0.18 to 1.04)	3.84 (1.18 to 12.51)
2 History	Wagemakers, 2010	Partial and complete	16	25	12	76	0.57 (0.37 to 0.76)	0.75 (0.66 to 0.83)	2.31 (1.45 to 3.68)	0.57 (0.37 to 0.89)	4.05 (1.69 to 9.72)
2 History	Wagemakers, 2010	Complete	13	28	4	84	0.77 (0.50 to 0.93)	0.75 (0.66 to 0.83)	3.06 (2.02 to 4.63)	0.31 (0.13 to 0.74)	9.75 (2.94 to 32.36)
2 History + Anterior draw	Wagemakers, 2010	Partial and complete	12	9	16	92	0.43 (0.25 to 0.63)	0.91 (0.84 to 0.96)	4.81 (2.26 to 10.24)	0.63 (0.45 to 0.87)	7.67 (2.78 to 21.14)
2 History + Anterior draw	Wagemakers, 2010	Complete	11	10	6	102	0.65 (0.38 to 0.86)	0.91 (0.84 to 0.96)	7.25 (3.64 to 14.42)	0.39 (0.20 to 0.74)	18.70 (5.7 to 61.34)
2 History + Lachman	Wagemakers, 2010	Partial and complete	15	16	9	80	0.63 (0.41 to 0.81)	0.83 (0.74 to 0.90)	3.75 (2.18 to 6.46)	0.45 (0.27 to 0.76)	8.33 (3.11 to 22.32)
2 History + Lachman	Wagemakers, 2010	Complete	10	21	7	82	0.59 (0.33 to 0.82)	0.80 (0.71 to 0.87)	2.89 (1.66 to 5.01)	0.52 (0.29 to 0.92)	5.58 (1.90 to 16.40)
3 History	Wagemakers, 2010	Partial and complete	4	1	24	99	0.14 (0.04 to 0.33)	0.99 (0.94 to 1.00)	14.29 (1.66 to 122.75)	0.87 (0.74 to 1.01)	16.50 (1.76 to 154.41)
3 History	Wagemakers, 2010	Complete	3	2	14	109	0.18 (0.04 to 0.43)	0.98 (0.94 to 1.00)	9.79 (1.76 to 54.41)	0.84 (0.67 to 1.05)	11.68 (1.79 to 76.06)
3 History + Anterior draw	Wagemakers, 2010	Partial and complete	4	0	20	98	0.17 (0.05 to 0.37)	1.00 (0.96 to 1.00)	35.64 (1.98 to 640.40)	0.82 (0.69 to 0.99)	43.24 (2.24 to 834.72)
3 History + Anterior draw	Wagemakers, 2010	Complete	3	1	13	105	0.19 (0.04 to 0.46)	0.99 (0.95 to 1.00)	19.88 (2.20 to 179.60)	0.82 (0.65 to 1.04)	24.23 (2.35 to 250.39)
3 History + Lachman	Wagemakers, 2010	Partial and complete	5	1	19	95	0.21 (0.07 to 0.42)	0.99 (0.94 to 1.00)	20.00 (2.45 to 163.31)	0.80 (0.65 to 0.98)	25.00 (2.76 to 226.26)
3 History + Lachman	Wagemakers, 2010	Complete	3	3	14	100	0.18 (0.04 to 0.43)	0.97 (0.92 to 0.99)	6.06 (1.33 to 27.59)	0.85 (0.68 to 1.06)	7.14 (1.31 to 38.91)
